# Supplementary material for: Synthesis, Experimental and Computational Evaluation of SERAAK1 as a 5-HT2A Receptor Ligand
Source: Molecules. 2025 May 14;30(10):2165. doi: 10.3390/molecules30102165 (PMC12114195; doi:10.3390/molecules30102165)
Supplement: Supplementary file 1 [file molecules-30-02165-s001.zip]

Archive with 1 entries (1 files):
- molecules-3580540-supplementary.pdf
